# Supplementary material for: BioModels: Content, Features, Functionality, and Use
Source: CPT Pharmacometrics Syst Pharmacol. 2015 Feb 26;4(2):e3. doi: 10.1002/psp4.3 (PMC4360671; doi:10.1002/psp4.3)
Supplement: Supplementary file 3 [file psp40004-00e3-sd3.xml]

<?xml version="1.0" encoding="UTF-8"?>    
<!DOCTYPE author-meta-data SYSTEM "AUTHOR_META_DATA.dtd">
<author-meta-data>
  <author-contributions>
    <contribution>
      <contribution-title>Analyzed Data</contribution-title>
      <contributor>Vijayalakshmi Chelliah</contributor>
      <contributor>Raza Ali</contributor>
      <contributor>Nicolas Rodriguez</contributor>
      <contributor>Sarala Wimalaratne</contributor>
      <contributor>Camille Laibe</contributor>
    </contribution>
    <contribution>
      <contribution-title>Contributed New Reagents/Analytical Tools</contribution-title>
      <contributor>Raza Ali</contributor>
      <contributor>Mihai Glont</contributor>
      <contributor>Sarah Keating</contributor>
      <contributor>Nicolas Rodriguez</contributor>
      <contributor>Camille Laibe</contributor>
    </contribution>
    <contribution>
      <contribution-title>Designed Research</contribution-title>
      <contributor>Vijayalakshmi Chelliah</contributor>
      <contributor>Nicolas Le Novere</contributor>
    </contribution>
    <contribution>
      <contribution-title>Performed Research</contribution-title>
      <contributor>Vijayalakshmi Chelliah</contributor>
      <contributor>Nick Juty</contributor>
    </contribution>
    <contribution>
      <contribution-title>Wrote Manuscript</contribution-title>
      <contributor>Vijayalakshmi Chelliah</contributor>
      <contributor>Nick Juty</contributor>
      <contributor>Maciej Swat</contributor>
      <contributor>Sarala Wimalaratne</contributor>
      <contributor>Henning Hermjakob</contributor>
      <contributor>Nicolas Le Novere</contributor>
      <contributor>Camille Laibe</contributor>
    </contribution>
  </author-contributions>
  <author-list>
    <author>
      <author-affiliation>European Bioinformatics Institute (EMBL-EBI), BioModels Team, Cambridge, United Kingdom</author-affiliation>
      <author-name>Vijayalakshmi Chelliah</author-name>
      <author-orcid>null</author-orcid>
    </author>
    <author>
      <author-affiliation>European Bioinformatics Institute (EMBL-EBI), United Kingdom</author-affiliation>
      <author-name>Nick Juty</author-name>
      <author-orcid>null</author-orcid>
    </author>
    <author>
      <author-affiliation>European Bioinformatics Institute (EMBL-EBI), United Kingdom</author-affiliation>
      <author-name>Raza Ali</author-name>
      <author-orcid>null</author-orcid>
    </author>
    <author>
      <author-affiliation>European Bioinformatics Institute (EMBL-EBI), United Kingdom</author-affiliation>
      <author-name>Mihai Glont</author-name>
      <author-orcid>null</author-orcid>
    </author>
    <author>
      <author-affiliation>European Bioinformatics Institute (EMBL-EBI), United Kingdom</author-affiliation>
      <author-name>Sarah Keating</author-name>
      <author-orcid>null</author-orcid>
    </author>
    <author>
      <author-affiliation>Babraham Institute, United Kingdom</author-affiliation>
      <author-name>Nicolas Rodriguez</author-name>
      <author-orcid>null</author-orcid>
    </author>
    <author>
      <author-affiliation>EBML-EBI, United Kingdom</author-affiliation>
      <author-name>Maciej Swat</author-name>
      <author-orcid>null</author-orcid>
    </author>
    <author>
      <author-affiliation>European Bioinformatics Institute (EMBL-EBI), United Kingdom</author-affiliation>
      <author-name>Sarala Wimalaratne</author-name>
      <author-orcid>null</author-orcid>
    </author>
    <author>
      <author-affiliation>European Bioinformatics Institute (EMBL-EBI), United Kingdom</author-affiliation>
      <author-name>Henning Hermjakob</author-name>
      <author-orcid>null</author-orcid>
    </author>
    <author>
      <author-affiliation>Babraham Institute, Cambridge, United Kingdom</author-affiliation>
      <author-name>Nicolas Le Novere</author-name>
      <author-orcid>null</author-orcid>
    </author>
    <author>
      <author-affiliation>EMBL-EBI, United Kingdom</author-affiliation>
      <author-name>Camille Laibe</author-name>
      <author-orcid>null</author-orcid>
    </author>
  </author-list>
  <funding-details>
    <funding-detail>
      <author-funders>
        <author-funder>
          <funder-id>4851</funder-id>
          <funder-name>Biotechnology and Biological Sciences Research Council (BBSRC)</funder-name>
          <grant-number>BB/J019305/1</grant-number>
        </author-funder>
      </author-funders>
      <funders>
        <funder>
          <funder-name>The Innovative Medicines Initiative Joint Undertaking - 115156</funder-name>
        </funder>
      </funders>
      <funding-detail-author>Vijayalakshmi Chelliah</funding-detail-author>
    </funding-detail>
    <funding-detail>
      <author-funders>
        <author-funder>
          <funder-id>4194</funder-id>
          <funder-name>European Commission (EC)</funder-name>
          <grant-number>312455</grant-number>
        </author-funder>
      </author-funders>
      <funding-detail-author>Nick Juty</funding-detail-author>
    </funding-detail>
    <funding-detail>
      <author-funders>
        <author-funder>
          <funder-id>4851</funder-id>
          <funder-name>Biotechnology and Biological Sciences Research Council (BBSRC)</funder-name>
          <grant-number>BB/J019305/1</grant-number>
        </author-funder>
      </author-funders>
      <funding-detail-author>Raza Ali</funding-detail-author>
    </funding-detail>
    <funding-detail>
      <author-funders>
      </author-funders>
      <funders>
        <funder>
          <funder-name>The innovative Medicines Initiative Joint Undertaking - 115156</funder-name>
        </funder>
      </funders>
      <funding-detail-author>Mihai Glont</funding-detail-author>
    </funding-detail>
    <funding-detail>
      <author-funders>
        <author-funder>
          <funder-id>3757</funder-id>
          <funder-name>HHS | NIH | National Institute of General Medical Sciences (NIGMS)</funder-name>
          <grant-number>R01 GM070923</grant-number>
        </author-funder>
      </author-funders>
      <funding-detail-author>Sarah Keating</funding-detail-author>
    </funding-detail>
    <funding-detail>
      <author-funders>
      </author-funders>
      <funding-detail-author>Nicolas Rodriguez</funding-detail-author>
    </funding-detail>
    <funding-detail>
      <author-funders>
      </author-funders>
      <funders>
        <funder>
          <funder-name>The Innovative Medicines Initiative Joint Undertaking -  115156</funder-name>
        </funder>
      </funders>
      <funding-detail-author>Maciej Swat</funding-detail-author>
    </funding-detail>
    <funding-detail>
      <author-funders>
        <author-funder>
          <funder-id>4851</funder-id>
          <funder-name>Biotechnology and Biological Sciences Research Council (BBSRC)</funder-name>
          <grant-number>BB/K016946/1</grant-number>
        </author-funder>
      </author-funders>
      <funding-detail-author>Sarala Wimalaratne</funding-detail-author>
    </funding-detail>
    <funding-detail>
      <author-funders>
      </author-funders>
      <funding-detail-author>Henning Hermjakob</funding-detail-author>
    </funding-detail>
    <funding-detail>
      <author-funders>
      </author-funders>
      <funding-detail-author>Nicolas Le Novere</funding-detail-author>
    </funding-detail>
    <funding-detail>
      <author-funders>
        <author-funder>
          <funder-id>4194</funder-id>
          <funder-name>European Commission (EC)</funder-name>
          <grant-number>305299</grant-number>
        </author-funder>
      </author-funders>
      <funding-detail-author>Camille Laibe</funding-detail-author>
    </funding-detail>
  </funding-details>
  <manuscript-title>BioModels Database: A guide to content, features, functionality and use</manuscript-title>
</author-meta-data>
